# Supplementary material for: Genome-Wide Association Study (GWAS) on Bilirubin Concentrations in Subjects with Metabolic Syndrome: Sex-Specific GWAS Analysis and Gene-Diet Interactions in a Mediterranean Population
Source: Nutrients. 2019 Jan 4;11(1):90. doi: 10.3390/nu11010090 (PMC6356696; doi:10.3390/nu11010090)
Supplement: Supplementary file 1 [file nutrients-11-00090-s001.zip]

Archive with 2 entries (2 files):
- Nutrients_bilirubin_diabetes_R01_OSM_V03_20181210_FINAL.docx
- Nutrients_bilirubin_diabetes_R01_OSM_V03_20181210_FINAL.pdf
